# Supplementary material for: Prioritizing Parkinson’s disease genes using population-scale transcriptomic data
Source: Nat Commun. 2019 Mar 1;10:994. doi: 10.1038/s41467-019-08912-9 (PMC6397174; doi:10.1038/s41467-019-08912-9)
Supplement: Supplementary file 4 — Supplementary Data 1 [file 41467_2019_8912_MOESM4_ESM.xlsx]

## Sheet: Sheet1
BEST.GWAS.ID	data source	gene	splicing event	chromosome	best eQTL SNP	TWAS Z-score	COLOC pp.h3	COLOC pp.h4	HSQ	BEST.GWAS.Z	EQTL.ID	EQTL.R2	EQTL.Z	EQTL.GWAS.Z	NSNP	NWGT	MODEL	MODELCV.R2	MODELCV.PV	TWAS.Z	TWAS.P
rs4847399	DLFPC_expression	TMED5 ᵃ		1	rs10782959	-4.25	0.25	0.64	0.0639	3.93	rs10782959	0.0733	-6.79	3.91026	277	20	enet	0.088379	6.75e-11	-4.24746	2.16e-05
rs708723	DLFPC_expression	RAB7L1		1	rs7522056	4.34	0	0.99	0.0685	-5.12	rs7522056	0.0261	-5.26	-3.61883	402	16	enet	0.053376	4.08e-07	4.33801	1.44e-05
rs1473720	DLFPC_expression	RAB4A ᵃ		1	rs3811473	-4.11	0.01	0.03	0.0377	3.39	rs3811473	-0.00195	-3.42	2.86425	489	489	blup	0.01881	0.00202	-4.10806	3.99e-05
rs6430538	DLFPC_expression	TMEM163		2	rs17698151	4.8	0.01	0.99	0.0517	-5.83	rs17698151	0.019224	-4.18	-3.53392	597	7	lasso	0.014545	0.00589	4.80129	1.58e-06
rs2054710	DLFPC_expression	NMD3 ᵃ		3	rs11717272	4.96	0.17	0.83	0.1098	5.3	rs11717272	0.132239	9.08	5.14537	351	351	blup	0.15519	1.89e-18	4.96346	6.92e-07
rs4698412	DLFPC_expression	CD38		4	rs4263397	-4.56	0.04	0.96	0.144	-5.32	rs4263397	0.087509	7.09	-3.55	581	5	lasso	0.136309	2.9e-16	-4.55607	5.21e-06
rs356220	DLFPC_expression	MMRN1		4	rs1442138	6.52	1	0	0.1121	12.74	rs1442138	0.077589	6.75	5.22	395	7	lasso	0.102647	1.81e-12	6.51839	7.11e-11
rs199347	DLFPC_expression	GPNMB		7	rs199347	5.5	0.02	0.98	0.3246	-5.76	rs199347	0.515841	-15.32	-5.75587	427	15	lasso	0.51325	1.4e-72	5.4963	3.88e-08
rs876308	DLFPC_expression	DFNA5 ᵃ		7	rs876308	-3.34	0.05	0.57	0.3038	-3.26	rs876308	0.255188	10.86	-3.26316	677	7	lasso	0.27255	3.48e-33	-3.3432	0.000828
rs2740592	DLFPC_expression	CTSB ᵃᵇ		8	rs1692821	-5.74	0.08	0.92	0.126	-5.16	rs1692821	0.097665	7.34	-4.89831	425	14	enet	0.09455	1.42e-11	-5.7427	9.32e-09
rs4592028	DLFPC_expression	PDLIM2 ᵃᵇ		8	rs4592028	-3.92	0.35	0.12	0.0822	4.09	rs4592028	0.064622	-6.2	4.09091	535	11	enet	0.05957	8.87e-08	-3.9174	8.95e-05
rs3781273	DLFPC_expression	FRA10AC1 ᵃ		10	rs11187580	3.37	0.1	0.74	0.369	3.73	rs11187580	0.309	11.93	3.16082	548	548	bslmm	0.36517	1.49e-46	3.3683	0.000756
rs7339106	DLFPC_expression	GPR180 ᵃ		13	rs9524555	-3.54	0.07	0.78	0.104	3.72	rs9524555	0.09812	-6.76	3.34112	647	2	lasso	0.09712	7.39e-12	-3.538	0.000403
rs3783642	DLFPC_expression	ATG14 ᵃ		14	rs6573020	-3.61	0.5	0.23	0.0284	-4.24	rs6573020	0.018665	4.79	-2.8578	438	438	blup	0.02273	0.000761	-3.60524	0.000312
rs11625865	DLFPC_expression	NUDT14 ᵃ		14	rs4983590	3.51	0.03	0.85	0.2535	-3.65	rs4983590	0.259607	-11.07	-3.6212	251	14	enet	0.26796	1.45e-32	3.50763	0.000452
rs4889609	DLFPC_expression	HSD3B7		16	rs7197717	-4.24	0.07	0.92	0.0471	-4.38	rs7197717	0.060623	6.21	-4.23611	234	4	lasso	0.07076	5.54e-09	-4.2361	2.27e-05
rs4522464	DLFPC_expression	MED13 ᵃ		17	rs9630736	3.64	0.13	0.77	0.0734	4.28	rs9630736	0.0643	5.57	3.68459	311	2	lasso	0.05363	3.83e-07	3.63648	0.000276
rs139484	DLFPC_expression	MEI1 ᵃ		22	rs1534932	-3.37	0	0	0.0904	2.94	rs1534932	0.098274	7.37	-2.66912	343	343	blup	0.10058	3.07e-12	-3.37352	0.000742
rs910660	DLFPC_splicing	MTOR ᵃ	1:11319480:11322502	1	rs2076655	3.3	0.19	0.06	0.0385	3.09	rs2076655	0.0425	4.54	2.90494	380	4	lasso	0.033397	6.47e-05	3.29832	0.000973
rs12406997	DLFPC_splicing	OLFM3 ᵃ	1:102434086:102462304	1	rs11164354	-3.33	0.03	0.01	0.1384	2.94	rs11164354	0.0451	6.56	-2.20524	485	485	bslmm	0.124043	1.33e-14	-3.33467	0.000854
rs2477118	DLFPC_splicing	TOR1AIP1 ᵃ	1:179853904:179858445	1	rs1300068	3.29	0.17	0.42	0.6818	3.2	rs1300068	0.773	18.73	3.01896	505	505	bslmm	0.809755	3.14e-161	3.29106	0.000998
rs1979033	DLFPC_splicing	ZRANB3	2:136148390:136261899	2	rs935614	4.4	0.94	0.06	0.0906	5.08	rs935614	0.137375	-8.53	-4.00813	282	5	lasso	0.148818	2.18e-17	4.40371	1.06e-05
rs6782108	DLFPC_splicing	CLASP2 ᵃ	3:33626412:33630197	3	rs9844608	-3.93	0.17	0.19	0.0605	4.5	rs9844608	0.0238	-4.87	2.49774	355	355	blup	0.039348	1.55e-05	-3.92776	8.57e-05
rs11248051	DLFPC_splicing	TMEM175	4:926328:944212	4	rs7684266	6.08	0.92	0.02	0.0959	6.67	rs7684266	0.00662	4.6	2.9707	415	415	blup	0.038252	2.01e-05	6.08338	1.18e-09
rs6812193	DLFPC_splicing	FAM47E	4:77192921:77204534	4	rs3733250	3.44	0	0	0.1003	-4.55	rs3733250	0.0902	6.62	3.06731	495	36	enet	0.082868	4.02e-10	3.43943	0.000583
rs356220	DLFPC_splicing	SNCA	4:90756843:90757894	4	rs1471484	8.24	1	0	0.1504	12.73	rs1471484	0.101	-7.27	-7.58427	383	7	lasso	0.112902	2.25e-13	8.24076	1.71e-16
rs10474629	DLFPC_splicing	ZFYVE16 ᵃ	5:79730036:79732575	5	rs1097307	3.98	0.24	0.72	0.3008	-4.15	rs1097307	0.334	-12.58	-3.98667	449	9	lasso	0.343	2.08e-42	3.98264	6.82e-05
rs12163993	DLFPC_splicing	CAMLG ᵃ	5:134074482:134079677	5	rs2108665	-3.69	0.06	0.77	0.406	-3.62	rs2108665	0.427	13.94	-3.36782	311	21	enet	0.435	8.22e-57	-3.68829	0.000226
rs6879158	DLFPC_splicing	SLC36A1 ᵃ	5:150830602:150831904	5	rs10077304	6.35	0.08	0.04	0.0499	3.2	rs10077304	0.000683	4.49	0.66078	632	632	bslmm	0.0152	0.00535	6.35295	2.11e-10
rs11769700	DLFPC_splicing	PILRA ᵃ	7:99965240:99971204	7	rs7783550	-3.38	0.16	0.18	0.0202	-3.49	rs7783550	0.017768	4.04	-3.15356	303	2	lasso	0.003175	0.121	-3.38026	0.000724
rs12681417	DLFPC_splicing	RIMS2 ᵃ	8:105105871:105160835	8	rs924164	3.33	0.09	0.11	0.0422	-3.01	rs924164	0.023483	-4.29	-2.9127	364	3	lasso	0.028614	0.000205	3.33242	0.000861
rs216364	DLFPC_splicing	UBAP2 ᵃ	9:33963789:33971649	9	rs4817	-3.68	0.35	0.35	0.0825	4.5	rs4817	0.013365	-4.7	4.0232	316	316	bslmm	0.035617	3.79e-05	-3.67684	0.000236
rs12242110	DLFPC_splicing	CREM ᵃ	10:35416121:35495823	10	rs798459	-3.34	0.09	0.03	0.0225	4.11	rs798459	0.00205	-3.25	0.72009	336	336	bslmm	0.01161	0.0132	-3.34128	0.000834
rs11191454	DLFPC_splicing	PSD ᵃ	10:104163742:104164340	10	rs1044476	3.52	0	0	0.0914	-4.56	rs1044476	0.00783	3.97	0.02804	348	348	blup	0.014504	0.0064	3.51966	0.000432
rs12413409	DLFPC_splicing	NT5C2 ᵃ	10:104934739:104952993	10	rs11191514	3.44	0.14	0.86	0.0856	-4.83	rs11191514	0.0408	4.83	-4.43158	354	354	blup	0.051764	7.78e-07	-3.39623	0.000683
rs11060180	DLFPC_splicing	ARL6IP4	12:123465534:123465676	12	rs2270775	4.05	0.15	0.13	0.0634	-4.47	rs2270775	0.0192	4.08	3.8853	311	3	lasso	0.00829	0.0308	4.04993	5.12e-05
rs10132688	DLFPC_splicing	CFL2 ᵃ	14:35182767:35183402	14	rs10132688	-3.67	0.13	0.42	0.1659	3.53	rs10132688	0.186	-9.13	3.534	414	4	lasso	0.18715	7.54e-22	-3.6728	0.00024
rs1959719	DLFPC_splicing	GALC ᵃᵇ	14:88452946:88454488	14	rs6574977	-3.33	0.34	0.26	0.0558	4.34	rs6574977	0.0542	5.19	-3.3318	464	1	lasso	0.04377	5.34e-06	-3.3318	0.000863
rs4923929	DLFPC_splicing	MGA ᵃ	15:41952723:41988273	15	rs2297379	-3.38	0	0	0.059	3.82	rs2297379	-0.000431	-3.31	2.39048	455	455	bslmm	0.0053	0.0677	-3.38242	0.000719
rs4538017	DLFPC_splicing	ZNF23 ᵃ	16:71483788:71487146	16	rs952160	-3.41	0.18	0.3	0.0326	-3.41	rs952160	0.0479	4.78	-3.39545	315	2	lasso	0.04498	3.99e-06	-3.40544	0.000661
rs2746028	DLFPC_splicing	CCDC144B ᵃ	17:18457580:18482971	17	rs7222009	-3.69	0	0	0.1635	-4.22	rs7222009	0.111	7.26	-2.29412	270	24	enet	0.135007	7.94e-16	-3.69466	0.00022
rs17763086	DLFPC_splicing	MAPT	17:44049311:44055741	17	rs17689471	10.17	0.32	0.68	0.0334	-10.21	rs17689471	0.0587	-5.48	-10.1749	30	12	lasso	0.051245	8.82e-07	10.1749	2.57e-24
rs8092198	DLFPC_splicing	CYB5A ᵃ	18:71923010:71928150	18	rs4891540	-3.59	0	0	0.0753	3.58	rs4891540	0.01776	-4.47	2.8372	646	3	lasso	0.01393	0.00738	-3.59414	0.000325
rs9979193	DLFPC_splicing	PKNOX1 ᵃ	21:44427728:44433178	21	rs6586252	-3.57	0.22	0.04	0.0573	-4.37	rs6586252	-0.001065	-3.53	2.3146	574	574	bslmm	0.014818	0.00592	-3.5655	0.000363
rs6694280	monocytes	GBP7 ᵃ		1	rs674903	-3.58	0.05	0.17	0.0599	3.03	rs674903	0.016711	3.7	-2.67308	313	313	blup	0.031802	0.00542	-3.58142	0.000342
rs3789600	monocytes	PTPN22 ᵃ		1	rs6703387	3.13	0.05	0.24	0.0889	3.55	rs6703387	-0.003719	-3.58	-2.76106	365	365	blup	0.007911	0.103	3.13465	0.001721
rs6782108	monocytes	CLASP2 ᵃ		3	rs9862261	-3.42	0.1	0.51	0.0344	4.52	rs9862261	-0.00243	-3.73	3.7	708	708	blup	0.00267	0.148	-3.42184	0.000622
rs13320527	monocytes	GNB4 ᵃ		3	rs4857768	-3.33	0.01	0.01	0.0814	4.05	rs4857768	0.00678	3.89	-1.8341	304	8	enet	0.035325	0.00356	-3.3321	0.000862
rs9826291	monocytes	NCK1 ᵃ		3	rs16843879	3.28	0.63	0.07	0.0543	-3.27	rs16843879	0.0101	4.04	-0.81793	659	3	enet	0.0206	0.00198	3.28487	0.00102
rs4698412	monocytes	BST1		4	rs4698412	-5.16	0	1	0.3555	-5.32	rs4698412	0.292	14.73	-5.3158	993	2	enet	0.354012	4.34e-72	-5.1599	2.47e-07
rs11248051	monocytes	IDUA		4	rs6599390	-3.39	1	0	0.5798	6.67	rs6599390	0.115	-8.74	0.9375	539	10	enet	0.358	8.82e-42	-3.3941	0.000689
rs356220	monocytes	SNCA		4	rs2583973	8.68	1	0	0.3401	12.74	rs2583973	0.422	13.4	6.45852	760	2	lasso	0.426	8.38e-52	8.677	4.06e-18
rs11248060	monocytes	TMEM175		4	rs3775122	-5.28	0.06	0.76	0.0978	6.51	rs3775122	0.026044	-3.89	6.44648	252	252	blup	0.030761	0.00614	-5.28307	1.27e-07
rs6841266	monocytes	TRIML1 ᵃ		4	rs6818117	3.3	0.04	0.01	0.0668	2.86	rs6818117	-0.00094	3.73	-0.02642	843	843	blup	0.00173	0.191	3.3042	0.000953
rs12163993	monocytes	CAMLG ᵃ		5	rs11948613	-3.56	0.05	0.77	0.1935	-3.62	rs11948613	0.176	7.8	-3.37971	771	3	lasso	0.176	2.41e-19	-3.56357	0.000366
rs13224111	monocytes	GGCT ᵃ		7	rs38414	-3.46	0.07	0.03	0.1572	-3.16	rs38414	-0.00478	3.3	-0.875	469	469	blup	0.047	0.000894	-3.4602	0.00054
rs199347	monocytes	GPNMB		7	rs199355	5.67	0.03	0.97	0.1713	-5.76	rs199355	0.152	-8.58	-5.67136	890	1	lasso	0.141	1.53e-15	5.67136	1.42e-08
rs7777462	monocytes	PILRB ᵃ		7	rs11761253	-3.39	0.03	0.27	0.2539	-3.7	rs11761253	0.407079	17.34	-2.62681	576	7	lasso	0.406992	8.54e-86	-3.3862	0.000709
rs2740592	monocytes	CTSB ᵃᵇ		8	rs10089520	4.92	0.99	0	0.4188	-5.16	rs10089520	0.229681	10.08	1.60741	757	14	enet	0.352	6.59e-41	4.91574	8.84e-07
rs4839	monocytes	MTMR9 ᵃ		8	rs7832722	-3.5	0.63	0.03	0.1061	-5.12	rs7832722	-0.004514	3.6	-1.54667	497	497	blup	0.009486	0.0842	-3.5034	0.000459
rs10882742	monocytes	CC2D2B ᵃ		10	rs3176893	3.3	0.12	0.79	0.1406	3.65	rs3176893	0.053564	6.4	3.5059	929	929	bslmm	0.0586	1.6e-11	3.29662	0.000979
rs4756026	monocytes	MAPK8IP1		11	rs2292910	-3.26	0.17	0.41	0.1402	-3.1	rs2292910	0.020828	4.65	-2.20435	341	4	lasso	0.0645	0.000114	-2.85938	0.004245
rs10878246	monocytes	LRRK2		12	rs7295598	3.11	0.09	0.8	0.1917	4.45	rs2896905	0.124	-5.791	-2.5976	330	3	lasso	0.120808	1.32e-07	3.11	0.0015
rs2165570	monocytes	GPR65 ᵃ		14	rs1372356	-3.52	0.15	0.69	0.1003	-4.13	rs1372356	0.06334	4.38	-3.4952	327	2	lasso	0.05525	0.000338	-3.5181	0.000435
rs6572248	monocytes	METTL3 ᵃ		14	rs3168880	-3.33	0	0	0.0648	-3.55	rs3168880	0.0177	4.27	-2.0601	1124	10	enet	0.01437	0.000643	-3.33268	0.00086
rs11625865	monocytes	NUDT14 ᵃ		14	rs3825761	3.41	0	0.06	0.2535	-3.65	rs4983590	0.259607	-11.07	-3.6212	251	14	enet	0.26796	1.45e-32	3.50763	0.000452
rs8018469	monocytes	PSMC6		14	rs12896792	-3.14	0	0	0.0602	3.22	rs12896792	0.01613	3.67	-3.1429	409	1	lasso	0.05829	0.000236	-3.1429	0.001673
rs4889609	monocytes	MAPK3 ᵃ		16	rs11649274	3.49	0.01	0.15	0.1348	-4.38	rs11649274	0.164462	-11.49	-1.891	325	51	enet	0.205844	5.71e-39	3.4909	0.000481
rs4889609	monocytes	VKORC1		16	rs4889606	4.08	0.01	0.85	0.0471	-4.38	rs7197717	0.060623	6.21	-4.23611	234	4	lasso	0.07076	5.54e-09	4.08	2.27e-05
rs7210231	monocytes	TNFSF13 ᵃ		17	rs11552708	-3.72	0.01	0.96	0.1393	3.9	rs6608	0.132823	-9.2	3.7547	890	4	lasso	0.1253	3.64e-19	-3.68663	0.000227
rs3865444	monocytes	CD33 ᵃ		19	rs273635	-3.2	0.09	0.54	0.322	-2.8	rs273635	0.181	-6.35	2.54656	612	0	lasso	0.143901	7.54e-09	-3.1962	0.003425
rs12460552	monocytes	SPPL2B		19	rs12460552	3.78	0.04	0.91	0.255	3.89	rs12460552	0.136	5.9	3.89189	401	3	lasso	0.123699	9.24e-08	3.7823	0.000155
rs3736762	monocytes	MAP1LC3A ᵃ		20	rs6059916	3.08	0.22	0.56	0.0806	3.53	rs6059916	0.080933	-8.41	-3.07343	563	12	lasso	0.076683	1.12e-14	3.0762	0.0021
	bold: colocalizes (H3+H4>=0.8 and H4/H3>=2)
	ᵃ not within 500kb of a Nalls et al. locus
	ᵇ newly discovered locus in Chang et al. 2017
